# Supplementary material for: Association of the receptor for advanced glycation end-products (RAGE) gene polymorphisms in Malaysian patients with chronic kidney disease
Source: PeerJ. 2016 Apr 18;4:e1908. doi: 10.7717/peerj.1908 (PMC4841215; doi:10.7717/peerj.1908)
Supplement: Supplemental Information 4 [file peerj-04-1908-s004.xlsx]

## Sheet: ND-CKD
Non-diabetic chronic kidney disease (ND-CKD)
Subject no	Age	Gender	Ethnic group	eGFR	Comorbidities				RAGE SNPs					x: deletion
				ml/min/1.73m2	Hypertension	Dyslipidemia	Ischemic heart disease	Stroke	G82S	-374T/A	-429T/C	1704G/T	2184A/G	63-bp del
1	66	Male	Malay	20.2643	Yes	Yes	No	No	CC	AA	AA	AC	AA	dd
2	70	Male	Indian	29.3018	Yes	No	No	No	CC	AA	AA	AC	AA	dd
3	73	Female	Chinese	16.3753	Yes	No	No	No	CC	AA	AA	CC	AA	dx
4	66	Female	Chinese	14.7256	Yes	Yes	No	No	CC	AA	AA	AC	AA	dd
5	74	Male	Indian	44.813	No	Yes	No	No	CC	AT	AA	CC	AA	dd
6	67	Female	Chinese	35.1271	Yes	Yes	No	No	CC	AA	AA	CC	AA	dd
7	71	Female	Chinese	38.4137	Yes	No	No	No	CC	AA	AA	CC	AA	dd
8	52	Female	Chinese	21.9339	No	No	No	No	CC	AT	AA	CC	AA	dd
9	51	Male	Chinese	27.3651	Yes	Yes	No	No	CC	AT	AA	AC	AA	dd
10	73	Male	Chinese	21.2814	Yes	Yes	No	No	CC	AA	AG	CC	AG	dd
11	49	Male	Chinese	45.9634	Yes	No	No	No	CC	AT	AA	AC	AA	dd
12	68	Male	Chinese	27.8377	Yes	Yes	No	No	CC	AT	AA	AC	AA	dd
13	73	Male	Chinese	39.4883	Yes	No	No	No	CC	AT	AA	AC	AA	dd
14	61	Male	Chinese	45.4381	Yes	No	No	No	CC	AT	AA	AC	AA	dd
15	74	Female	Indian	33.5377	Yes	Yes	No	No	CC	AA	AG	AC	AG	dd
16	65	Female	Chinese	28.4705	Yes	Yes	No	No	CC	AA	AG	AC	AG	dd
17	44	Female	Chinese	40.7603	Yes	Yes	No	No	CC	AT	AG	CC	AG	dd
18	70	Female	Malay	51.0649	Yes	Yes	No	No	CC	AA	AA	AC	AA	dd
19	54	Male	Chinese	41.3479	No	No	No	No	CT	AA	AA	CC	AA	dd
20	50	Male	Malay	16.0569	Yes	Yes	No	No	CC	AA	AA	CC	AA	dd
21	64	Male	Chinese	12.456	Yes	No	No	Yes	CT	AA	AA	CC	AA	dd
22	64	Female	Chinese	49.5607	Yes	Yes	No	No	TT	AA	AA	CC	AA	dd
23	67	Female	Chinese	30.5135	Yes	No	No	No	CC	AT	AA	CC	AA	dd
24	66	Female	Chinese	15.2935	Yes	Yes	No	No	CT	AA	AA	AC	AA	dd
25	69	Male	Indian	17.4159	Yes	No	No	No	CC	AA	AA	AA	AA	dd
26	66	Male	Malay	26.5229	Yes	No	No	No	CC	TT	AA	CC	AA	dd
27	74	Male	Malay	29.3163	Yes	No	No	No	CC	AA	AA	CC	AA	dd
28	60	Male	Chinese	32.7113	Yes	Yes	No	No	TT	AA	AA	CC	AA	dd
29	41	Female	Malay	35.9451	Yes	No	No	No	CT	AA	AA	AC	AA	dd
30	58	Male	Malay	47.0849	Yes	No	No	Yes	CT	AA	AA	AC	AA	dd
31	62	Male	Chinese	46.4518	Yes	Yes	No	No	CC	AA	AA	AC	AA	dd
32	55	Male	Indian	13.7077	No	No	Yes	No	CC	AA	AA	AC	AA	dd
33	56	Female	Chinese	24.309	Yes	Yes	No	No	CT	AA	AA	CC	AA	dd
34	68	Male	Malay	31.109	Yes	Yes	No	No	CC	AA	AA	AC	AA	dd
35	43	Male	Chinese	35.8992	Yes	Yes	No	No	CC	AA	AA	CC	AA	dd
36	55	Male	Indian	21.6658	Yes	No	No	No	CT	AT	AA	CC	AA	dd
37	61	Male	Malay	23.6511	Yes	No	No	No	CC	AA	GG	CC	AG	dd
38	52	Female	Chinese	52.9392	Yes	Yes	No	No	CC	AT	AA	CC	AA	dd
39	71	Male	Malay	33.7181	Yes	Yes	No	Yes	CC	AT	AA	AC	AA	dd
40	69	Male	Chinese	24.213	Yes	No	No	Yes	CT	AA	AA	CC	AA	dd
41	69	Male	Indian	28.2269	Yes	No	Yes	No	CC	AA	AA	AC	AA	dd
42	70	Male	Chinese	22.5702	Yes	Yes	No	No	CC	AA	AA	AC	AA	dd
43	73	Male	Chinese	39.4883	Yes	Yes	No	No	CC	AA	AA	AC	AA	dd
44	50	Female	Malay	54.0111	No	No	No	No	CC	AT	AA	CC	AA	dd
45	62	Male	Malay	40.5098	Yes	No	No	No	CT	AA	AA	AC	AA	dd
46	58	Male	Indian	50.0687	Yes	No	No	No	CT	AA	AA	AC	AA	dd
47	68	Male	Chinese	44.0783	Yes	Yes	No	No	TT	AA	AA	CC	AA	dd
48	64	Male	Indian	42.8408	No	No	Yes	No	CC	AT	AA	AC	AA	dd
49	49	Male	Chinese	21.2584	No	Yes	No	No	CC	AA	AA	CC	AA	dd
50	71	Female	Chinese	27.3643	Yes	Yes	Yes	No	CC	AA	AA	AC	AA	dd
51	70	Male	Chinese	10.4595	No	No	No	No	CC	AA	AA	CC	AA	dd
52	58	Female	Malay	57.2477	No	No	No	No	CC	AA	AA	CC	AA	dd
53	67	Female	Malay	20.4892	No	No	No	No	CC	AT	AA	CC	AA	dd
54	66	Female	Chinese	57.2649	Yes	Yes	No	No	CT	AA	AA	CC	AA	dd
55	49	Female	Chinese	8.96452	Yes	No	No	No	CC	AA	GG	CC	AG	dx
56	70	Male	Malay	53.4591	Yes	Yes	No	No	CC	AA	AA	CC	AA	dd
57	61	Female	Malay	50.6419	Yes	No	Yes	No	CT	AA	AA	CC	AA	dd
58	59	Male	Malay	55.8979	Yes	Yes	Yes	No	CT	AA	AA	CC	AA	dd
59	64	Male	Malay	33.3285	No	Yes	No	No	CC	AT	AA	CC	AA	dd
60	40	Male	Chinese	36.9029	Yes	Yes	No	No	CC	AA	AA	AC	AA	dd
61	64	Female	Indian	5.2468	Yes	No	No	No	CT	AA	AA	AC	AA	dd
62	52	Female	Malay	17.624	No	No	No	No	CC	AA	AG	CC	AG	dd
63	51	Male	Malay	13.299	Yes	No	No	No	CC	AA	AA	AA	AA	dd
64	68	Male	Chinese	50.759	Yes	No	No	No	CC	AA	AA	AA	AA	dd
65	73	Female	Chinese	15.5129	No	No	No	No	CC	AT	AA	CC	AA	dd
66	70	Female	Chinese	20.5344	Yes	No	No	No	CT	AA	AA	CC	AA	dd
67	68	Male	Malay	39.162	No	No	No	No	CT	AA	AA	CC	AA	dx
68	65	Female	Malay	48.2665	Yes	No	Yes	No	CT	AA	AA	CC	AA	dd
69	74	Male	Indian	44.813	No	No	Yes	No	CC	AA	GG	CC	AG	dx
70	73	Male	Malay	11.1996	Yes	No	No	No	CC	AA	AA	CC	AA	dd
71	63	Male	Malay	33.221	Yes	No	No	No	CC	AA	AA	CC	AA	dd
72	75	Male	Malay	24.5342	No	No	No	No	TT	AA	AA	CC	AA	dd
73	68	Male	Chinese	36.9388	Yes	No	No	No	CT	AA	AG	CC	AG	dd
74	74	Female	Malay	31.3669	Yes	No	No	No	CC	AA	AA	AC	AA	dd
75	72	Female	Malay	38.6765	Yes	No	No	No	CC	AA	AA	CC	AA	dd
76	53	Female	Indian	24.7356	No	No	No	No	CT	AA	AA	CC	AA	dd
77	70	Male	Chinese	42.4082	Yes	No	No	No	CC	AA	AG	AC	AG	dd
78	71	Male	Indian	25.1925	No	No	No	No	CT	AA	AG	CC	AG	dd
79	64	Female	Indian	53.9857	No	No	No	No	CT	AA	AA	AC	AA	dd
80	52	Male	Malay	12.3132	Yes	No	No	No	CC	AA	AA	AA	AA	dd
81	55	Male	Chinese	41.507	No	No	No	No	CC	AA	AA	AC	AA	dd
82	71	Male	Chinese	18.9261	No	No	No	No	CT	AT	AA	CC	AA	dd
83	63	Male	Chinese	55.7123	Yes	No	Yes	No	CC	AA	AA	AC	AA	dd
84	73	Male	Chinese	51.4794	Yes	No	No	No	CT	AA	AA	CC	AA	dd
85	44	Male	Chinese	8.75374	Yes	No	Yes	No	CT	AA	AA	AC	AA	dd
86	56	Male	Malay	49.9759	No	No	No	No	CC	AA	AG	CC	AG	dd
87	54	Male	Indian	17.7098	No	No	No	No	CC	AA	AA	AC	AA	dd
88	64	Female	Indian	30.5601	No	No	No	No	CT	AT	AA	CC	AA	dd
89	71	Female	Chinese	43.3801	Yes	No	No	No	CT	AA	AA	AC	AA	dd
90	72	Male	Chinese	20.4248	No	No	Yes	No	CT	AA	AA	AC	AA	dd
91	69	Female	Malay	19.6074	Yes	No	No	No	CT	AA	AG	CC	AG	dd
92	48	Female	Malay	18.0802	Yes	No	No	No	CC	AA	AA	CC	AA	dd
93	67	Male	Malay	19.8674	No	No	No	No	CT	AA	AA	AC	AA	dd
94	70	Male	Indian	56.2225	Yes	No	No	No	CC	TT	AA	CC	AA	dd
95	59	Male	Chinese	11.3162	Yes	No	No	No	CT	AA	AG	CC	AG	dd
96	67	Male	Chinese	54.4735	Yes	No	No	No	CT	AA	AA	CC	AA	dd
97	67	Female	Chinese	43.8937	No	No	No	No	CT	AA	AA	AC	AA	dd
98	58	Male	Malay	6.17458	Yes	No	No	No	CT	AA	AG	CC	AG	dd
99	62	Male	Indian	12.168	Yes	No	No	No	CC	AA	AA	CC	AA	dd
100	58	Male	Chinese	42.0175	Yes	No	No	No	CT	AA	AA	CC	AA	dd
101	61	Male	Chinese	58.4169	Yes	No	No	No	CT	AA	AA	CC	AA	dd
102	65	Male	Chinese	46.0083	Yes	No	Yes	No	CC	AT	AG	CC	AG	dd

## Sheet: D-CKD
Diabetic chronic kidney disease (D-CKD)
Subject no	Age	Gender	Ethnic group	eGFR	Comorbidities				RAGE SNPs					x: deletion
				ml/min/1.73m2	Hypertension	Dyslipidemia	Ischemic heart disease	Stroke	G82S	-374T/A	-429T/C	1704G/T	2184A/G	63-bp del
1	69	Male	Chinese	38.7555	Yes	Yes	No	Yes	TT	AA	AA	CC	AA	dd
2	70	Female	Chinese	17.6511	Yes	Yes	No	Yes	CC	AT	AA	AC	AA	dd
3	73	Male	Indian	22.5897	Yes	Yes	Yes	No	CC	AA	AG	AC	AG	dd
4	71	Male	Chinese	39.226	Yes	Yes	No	No	CT	AA	AA	CC	AA	dd
5	50	Male	Chinese	5.15605	Yes	Yes	No	No	CC	AA	AA	AC	AA	dd
6	42	Female	Indian	26.7647	Yes	No	No	No	CC	AA	AG	AC	AG	dd
7	62	Male	Chinese	18.2735	Yes	Yes	No	No	CC	AA	AA	CC	AA	dd
8	65	Female	Malay	34.4323	Yes	Yes	No	No	CC	AA	AA	CC	AA	dd
9	60	Male	Chinese	23.0719	Yes	Yes	No	No	CC	AA	AA	CC	AA	dd
10	70	Female	Indian	34.512	Yes	Yes	No	No	CC	AT	AA	CC	AA	dd
11	66	Male	Malay	33.3358	Yes	Yes	Yes	No	CC	AA	AA	AC	AA	dd
12	71	Male	Chinese	42.9792	Yes	Yes	No	No	CT	AA	AG	CC	AG	dd
13	65	Female	Chinese	17.5744	Yes	Yes	No	No	CC	AA	AA	AA	AA	dd
14	64	Female	Indian	30.7985	Yes	Yes	No	No	CC	AT	AG	CC	AG	dd
15	59	Male	Indian	42.1986	Yes	No	No	No	CT	AA	AA	CC	AA	dx
16	54	Female	Malay	24.7965	Yes	No	No	No	CC	AA	AA	AC	AA	dd
17	72	Male	Malay	27.5166	Yes	Yes	No	No	CC	AA	AG	CC	AG	dd
18	59	Female	Chinese	26.6837	Yes	Yes	No	No	CT	AT	AA	CC	AA	dd
19	63	Male	Chinese	25.1621	Yes	No	No	Yes	TT	AA	AA	CC	AA	dd
20	68	Female	Chinese	6.67388	Yes	Yes	Yes	No	CC	AA	AA	CC	AA	dd
21	73	Male	Malay	30.8534	Yes	No	Yes	No	CC	AA	AA	CC	AA	dd
22	71	Male	Chinese	29.2175	Yes	Yes	No	Yes	CC	AA	GG	CC	AG	dd
23	54	Female	Malay	41.0024	Yes	No	No	No	CC	AA	AA	AC	AA	dd
24	71	Female	Malay	23.1656	Yes	Yes	No	No	CC	AT	AA	CC	AA	dd
25	63	Male	Malay	36.9885	Yes	No	No	No	CC	AA	AA	AA	AA	dd
26	68	Female	Chinese	18.6649	Yes	Yes	No	No	CC	AT	AA	CC	AA	dd
27	74	Female	Chinese	37.7293	Yes	Yes	No	No	CT	AA	AA	CC	AA	dd
28	54	Male	Indian	11.9064	Yes	Yes	No	Yes	CC	AT	AA	AC	AA	dd
29	72	Female	Malay	12.9075	Yes	Yes	No	No	CC	AA	AA	AA	AA	dd
30	74	Male	Chinese	48.5268	Yes	No	No	No	CT	AA	AA	AC	AA	dd
31	48	Female	Malay	49.609	No	No	No	No	CT	AT	AA	CC	AA	dd
32	71	Male	Malay	29.5636	Yes	Yes	No	No	CC	AA	AA	CC	AA	dd
33	58	Male	Malay	16.4396	Yes	Yes	Yes	Yes	CC	AA	AA	CC	AA	dd
34	67	Female	Chinese	29.3657	Yes	Yes	Yes	No	CC	AA	AA	CC	AA	dd
35	60	Male	Chinese	26.7563	Yes	No	Yes	No	TT	AA	AA	CC	AA	dd
36	53	Female	Chinese	23.8411	Yes	Yes	No	No	CC	AA	AA	CC	AA	dd
37	73	Female	Chinese	16.0053	Yes	Yes	No	No	CT	AA	AA	CC	AA	dx
38	70	Male	Chinese	33.1548	Yes	No	No	No	CC	AA	AA	CC	AA	dd
39	52	Female	Indian	21.8116	Yes	Yes	No	No	CC	AA	AG	CC	AG	dd
40	73	Male	Chinese	34.2082	Yes	No	No	No	CC	AA	AG	CC	AG	dd
41	72	Male	Malay	30.1934	Yes	No	No	Yes	CC	AA	AA	CC	AA	dx
42	59	Male	Indian	16.8446	Yes	No	Yes	No	CT	AT	AA	CC	AA	dd
43	55	Female	Chinese	34.1455	Yes	Yes	No	No	CC	AA	AG	CC	AG	dd
44	66	Male	Chinese	34.4501	Yes	No	Yes	No	CC	AA	AA	AC	AA	dd
45	60	Male	Chinese	37.0955	Yes	Yes	No	No	CT	AT	AA	CC	AA	dd
46	64	Male	Malay	21.1006	Yes	Yes	Yes	No	CC	AA	AG	CC	AG	dd
47	64	Female	Indian	10.9365	Yes	Yes	Yes	No	CC	AA	AA	AA	AA	dd
48	74	Male	Chinese	49.4311	Yes	No	No	No	CT	AA	AA	AC	AA	dd
49	57	Male	Malay	21.2337	Yes	No	No	No	CC	AA	AA	CC	AA	dd
50	65	Male	Chinese	24.0316	Yes	Yes	No	Yes	CC	AA	AA	CC	AA	dx
51	64	Male	Malay	31.8853	No	Yes	Yes	No	CC	AA	AA	CC	AA	dd
52	73	Male	Chinese	58.135	Yes	Yes	No	No	CC	AA	AA	CC	AA	dd
53	71	Female	Malay	24.854	Yes	Yes	No	No	CC	AA	AG	CC	AG	dd
54	59	Male	Chinese	33.6663	Yes	No	Yes	No	CC	AT	AA	AC	AA	dd
55	66	Female	Chinese	31.3387	No	No	No	No	CT	AA	AA	CC	AA	dd
56	54	Male	Chinese	21.8411	No	No	No	No	CC	AT	AA	CC	AA	dd
57	75	Female	Chinese	15.1606	Yes	Yes	No	No	CT	AT	AA	CC	AA	dd
58	62	Female	Indian	31.4882	Yes	Yes	No	No	CC	AA	AA	AC	AA	dd
59	66	Male	Malay	31.8845	Yes	Yes	No	No	CC	AT	AA	AC	AA	dd
60	64	Male	Chinese	48.6394	Yes	No	Yes	Yes	CT	AA	AA	CC	AA	dd
61	70	Female	Chinese	29.7785	No	No	No	No	CC	AA	AA	AA	AA	dd
62	58	Female	Indian	26.7764	Yes	Yes	No	No	CC	AA	AG	AC	AG	dd
63	64	Male	Malay	43.5379	Yes	No	Yes	No	CC	AA	AG	CC	AG	dd
64	63	Male	Malay	42.6362	No	No	No	No	CC	AA	AA	CC	AA	dd
65	65	Female	Malay	35.977	Yes	Yes	No	No	CC	AA	AG	CC	AG	dd
66	60	Female	Malay	11.9502	Yes	No	No	No	CC	AA	AA	CC	AA	dd
67	70	Male	Malay	20.6307	Yes	No	No	No	CC	AA	AA	AC	AA	dd
68	65	Female	Chinese	20.6156	Yes	Yes	No	No	CC	AT	AA	CC	AA	dd
69	59	Female	Chinese	8.95205	Yes	No	Yes	No	CC	AA	AA	CC	AA	dd
70	71	Female	Indian	20.2494	Yes	Yes	Yes	No	CC	AA	AA	CC	AA	dd
71	62	Female	Malay	18.6371	Yes	Yes	No	No	CC	AA	AG	AC	AG	dd
72	68	Male	Indian	32.2954	Yes	No	No	No	CC	AA	AA	CC	AA	dd
73	66	Female	Chinese	32.9049	Yes	Yes	No	Yes	CT	AA	AA	CC	AA	dd
74	53	Male	Indian	29.1199	Yes	No	No	No	CT	AT	AA	CC	AA	dd
75	45	Male	Chinese	28.6673	Yes	Yes	No	No	CC	AA	AG	CC	AG	dd
76	72	Male	Malay	39.9039	No	Yes	Yes	Yes	CC	AA	AA	CC	AA	dd
77	52	Male	Malay	25.644	Yes	No	No	No	CC	AA	GG	CC	AG	dd
78	56	Female	Indian	7.93006	Yes	Yes	No	No	CC	AA	AG	AC	AG	dd
79	65	Male	Malay	44.1174	Yes	Yes	Yes	No	CC	AT	AA	AA	AA	dd
80	64	Male	Chinese	25.337	Yes	No	No	No	CC	AT	AG	CC	AG	dd
81	71	Male	Chinese	53.3054	Yes	No	No	No	CT	AA	AA	CC	AA	dd
82	65	Female	Indian	11.1862	Yes	No	No	No	CC	AA	AA	AA	AA	dd
83	72	Male	Indian	28.631	Yes	Yes	No	No	CC	AA	AA	AA	AA	dd
84	67	Female	Chinese	43.4294	Yes	Yes	No	No	CT	AA	AA	CC	AA	dd
85	73	Male	Chinese	30.4769	Yes	Yes	No	No	CC	AA	AA	CC	AA	dd
86	67	Female	Malay	31.748	Yes	No	No	No	CC	AA	AA	CC	AA	dd
87	71	Male	Chinese	14.1615	Yes	Yes	No	No	CC	AA	AA	CC	AA	dd
88	73	Male	Chinese	16.5387	No	No	No	No	CC	AT	AA	CC	AA	dd
89	71	Male	Chinese	49.3882	Yes	No	No	No	CC	AA	AA	AA	AA	dd
90	67	Male	Malay	12.8696	Yes	No	No	No	CC	AA	AA	CC	AA	dd
91	73	Female	Chinese	25.0442	Yes	No	No	No	CC	AA	AG	CC	AG	dd
92	74	Male	Chinese	19.1523	Yes	No	No	No	CT	AA	AA	CC	AA	dd
93	68	Male	Chinese	26.6459	Yes	No	No	No	CT	AA	AA	CC	AA	dd
94	68	Male	Chinese	37.2037	Yes	No	No	No	CC	AA	GG	CC	AG	dd
95	69	Male	Chinese	35.8073	Yes	No	No	No	CC	AA	AA	CC	AA	dd
96	70	Male	Malay	39.8262	Yes	No	No	No	CC	AT	AA	AC	AA	dd
97	70	Male	Chinese	23.558	Yes	No	No	No	CC	AA	AA	CC	AA	dd
98	67	Male	Malay	22.8787	Yes	No	No	No	CC	AA	AA	AC	AA	dd
99	67	Male	Indian	20.0337	Yes	No	Yes	No	CC	AA	AG	CC	AG	dd
100	66	Female	Malay	36.1892	Yes	No	No	No	CC	AA	AA	CC	AA	dd
101	75	Female	Malay	14.0572	Yes	No	No	No	CC	AA	AA	CC	AA	dd
102	69	Male	Malay	30.4554	Yes	No	Yes	No	CT	AA	AA	AC	AA	dd
103	57	Female	Malay	14.337	No	No	No	No	CC	AA	AA	AC	AA	dd
104	66	Male	Malay	19.764	No	No	No	No	CT	AA	AA	AC	AA	dd
105	57	Female	Chinese	6.19799	Yes	No	Yes	No	CC	AT	AA	AC	AA	dd
106	54	Male	Malay	44.3442	Yes	No	Yes	No	CC	AA	AA	CC	AA	dd
107	68	Male	Indian	36.4195	Yes	No	Yes	Yes	CT	AA	AA	AC	AA	dd
108	66	Male	Malay	15.3785	Yes	No	No	No	CC	AA	AA	CC	AA	dx
109	73	Male	Chinese	33.0892	Yes	No	Yes	No	CC	AA	AG	CC	AG	dd
110	42	Male	Indian	24.1321	Yes	No	No	No	CC	AA	AA	AC	AA	dd
111	65	Female	Malay	22.4658	Yes	No	No	No	CC	AA	AA	AC	AA	dd
112	71	Female	Chinese	17.2623	Yes	No	Yes	No	CT	AA	AA	CC	AA	dd
113	75	Male	Chinese	32.6937	No	No	No	No	TT	AA	AA	CC	AA	dd
114	74	Female	Indian	10.6189	Yes	No	No	No	CC	AT	AA	AC	AA	dd
115	67	Male	Malay	26.8703	Yes	No	No	No	CC	AA	AA	CC	AA	dd
116	67	Male	Indian	14.6962	Yes	No	Yes	No	CC	AA	AA	AC	AA	dd
117	56	Female	Malay	7.38912	Yes	No	No	No	CC	AA	AG	CC	AG	dd
118	69	Female	Malay	45.0742	No	No	No	No	CC	AA	AA	AA	AA	dd
119	72	Female	Malay	6.52848	Yes	No	No	No	TT	AA	AA	CC	AA	dd
120	67	Female	Indian	45.3441	No	No	No	No	CT	AA	AG	CC	AG	dd
121	74	Male	Chinese	29.4907	Yes	No	No	No	CC	AT	AG	CC	AG	dd
122	73	Male	Malay	32.4501	Yes	No	Yes	No	CC	AT	AG	CC	AG	dd
123	70	Male	Malay	55.6488	Yes	No	Yes	No	CC	AA	AG	CC	AG	dd
124	68	Female	Malay	18.383	Yes	No	No	No	CT	AA	AA	AC	AA	dd
125	70	Female	Malay	26.6769	Yes	No	No	No	CC	AA	AA	AA	AA	dd
126	59	Male	Malay	25.3715	No	No	No	No	CC	AA	AG	AC	AG	dd
127	66	Male	Indian	39.1068	No	No	No	No	CC	AT	AA	CC	AA	dd
128	61	Male	Malay	35.7193	Yes	No	Yes	No	CC	AA	AA	AC	AA	dd
129	64	Male	Indian	32.9039	Yes	No	No	No	CC	AA	AA	AC	AA	dd
130	62	Male	Chinese	22.9189	Yes	No	Yes	No	TT	AA	AA	CC	AA	dd
131	69	Female	Chinese	7.85905	No	No	No	No	CT	AA	AA	CC	AA	dd
132	74	Male	Chinese	24.8537	No	No	No	No	CC	AA	AA	AC	AA	dd
133	61	Male	Indian	27.6853	Yes	No	No	No	CC	AA	AA	CC	AA	dd
134	45	Male	Malay	25.8941	Yes	No	Yes	No	CC	AA	AA	AA	AA	dd
135	59	Male	Malay	33.0302	Yes	No	Yes	No	CC	AA	AA	CC	AA	dd
136	61	Male	Chinese	6.46187	Yes	No	Yes	No	TT	AA	AA	CC	AA	dd
137	67	Male	Malay	43.1349	Yes	No	No	No	CC	AT	AA	CC	AA	dd
138	61	Female	Malay	23.1703	No	No	No	No	CT	AA	AA	CC	AA	dx
139	68	Male	Indian	24.4057	No	No	No	No	CC	AA	AA	AA	AA	dd
140	52	Female	Indian	7.5849	Yes	No	Yes	No	CC	AA	AA	CC	AA	dd
141	54	Male	Malay	32.8006	No	No	No	No	CC	AA	AG	CC	AG	dd
142	48	Male	Indian	16.085	Yes	No	No	No	CT	AT	AA	CC	AA	dd
143	60	Female	Malay	14.8291	No	No	No	No	CC	TT	AA	CC	AA	dd
144	63	Male	Chinese	44.767	Yes	No	No	No	TT	AA	AA	CC	AA	dd
145	73	Male	Malay	24.1769	Yes	No	Yes	No	CC	AA	AA	CC	AA	dd
146	65	Male	Indian	16.9941	Yes	No	No	No	CT	AT	AA	CC	AA	dd
147	49	Male	Indian	20.0826	Yes	No	No	No	CC	AA	AG	CC	AG	dd
148	60	Male	Indian	12.184	Yes	No	No	No	CC	AA	AG	CC	AG	dd
149	67	Female	Malay	12.809	No	No	No	No	CC	AA	AA	AA	AA	dd
150	73	Male	Chinese	27.9058	Yes	No	Yes	No	CC	AA	AA	CC	AA	dd
151	74	Male	Indian	8.55409	Yes	No	Yes	No	CC	AA	AG	AC	AG	dd
152	67	Male	Malay	38.1346	No	No	Yes	No	CC	AA	AA	AC	AA	dd
153	50	Female	Indian	11.7981	Yes	No	Yes	No	CC	AA	AA	AA	AA	dd
154	63	Male	Chinese	8.67899	Yes	No	No	No	CC	TT	AA	CC	AA	dd
155	62	Female	Malay	11.7118	Yes	No	No	No	CC	AT	AA	AC	AA	dd
156	54	Female	Malay	22.918	Yes	No	No	No	CC	AT	AA	AC	AA	dd
157	74	Male	Indian	35.7997	Yes	No	No	No	CC	AA	AA	CC	AA	dd
158	70	Male	Indian	38.075	Yes	No	Yes	No	CT	AA	AG	CC	AG	dd
159	67	Male	Malay	34.3451	Yes	No	No	No	CC	AT	AA	AC	AA	dd
160	71	Female	Chinese	46.8678	Yes	No	No	No	CC	AA	AA	AC	AA	dd
161	66	Female	Chinese	11.3356	Yes	No	No	No	CC	AT	AA	AC	AA	dd
162	52	Female	Malay	31.3891	Yes	No	Yes	No	CC	AA	AA	CC	AA	dd
163	67	Male	Malay	22.1497	Yes	No	No	No	CC	AA	AA	AC	AA	dd
164	52	Female	Malay	10.4085	Yes	No	No	No	CC	AA	AG	CC	AG	dd
165	61	Female	Malay	31.3444	No	No	No	No	CT	AA	AG	CC	AG	dd
166	57	Female	Malay	28.4082	No	No	No	No	CC	AT	AG	CC	AG	dd
167	60	Male	Malay	15.1746	Yes	No	No	No	CT	AA	AA	CC	AA	dd
168	68	Male	Chinese	19.8078	Yes	No	Yes	No	CC	AT	AA	CC	AA	dd
169	66	Male	Chinese	43.6211	Yes	No	Yes	No	CT	AA	AA	CC	AA	dd
170	68	Male	Indian	49.3669	Yes	No	Yes	No	CC	AA	AA	CC	AA	dd
171	75	Male	Chinese	12.0613	Yes	No	No	No	CT	AA	AA	CC	AA	dd
172	74	Male	Chinese	8.9538	No	No	No	No	CC	AA	AA	CC	AA	dd
173	49	Male	Malay	20.6549	Yes	No	No	No	CC	AT	AA	CC	AA	dd
174	63	Male	Malay	22.7391	No	No	No	No	CT	AA	AA	AC	AA	dd
175	68	Male	Malay	32.0919	Yes	No	No	No	CC	AA	AA	CC	AA	dd
176	68	Female	Chinese	20.4277	Yes	No	No	No	CC	AT	AA	AC	AA	dd
177	64	Male	Chinese	33.5447	No	No	No	No	CC	AA	AA	AC	AA	dd
178	66	Male	Malay	21.6246	Yes	No	Yes	No	CT	AA	AA	CC	AA	dd
179	70	Female	Chinese	42.1511	Yes	No	No	No	CT	AT	AA	CC	AA	dd
180	65	Male	Malay	39.2282	Yes	No	No	No	CC	AT	AG	CC	AG	dd
181	67	Female	Indian	52.1608	Yes	No	No	No	CC	AT	AA	AC	AA	dd
182	54	Male	Indian	19.7688	Yes	No	No	No	CC	AA	AA	AC	AA	dd
183	62	Male	Chinese	45.2884	Yes	No	No	No	CT	AA	AA	AC	AA	dd
184	62	Male	Indian	38.4587	No	No	No	No	CC	AA	AG	AC	AG	dd
185	67	Male	Malay	44.5809	Yes	No	Yes	No	CT	AA	AA	CC	AA	dd
186	67	Male	Indian	37.5851	Yes	No	Yes	No	CC	AA	AA	CC	AA	dd
187	61	Female	Indian	6.9536	Yes	No	No	No	CC	AA	AA	CC	AA	dd
188	54	Male	Indian	16.8534	Yes	No	No	No	CC	AT	AA	CC	AA	dd
189	75	Male	Indian	40.1924	Yes	No	Yes	No	CC	AT	AA	CC	AA	dd
190	45	Female	Malay	34.4197	Yes	No	Yes	No	CT	AA	AA	AC	AA	dd
191	69	Male	Indian	28.5497	Yes	No	Yes	No	CC	AA	AG	CC	AG	dd
192	47	Female	Malay	37.0942	Yes	No	No	No	CC	AA	AG	CC	AG	dd
193	70	Male	Malay	19.4492	Yes	No	No	No	CC	AT	AA	CC	AA	dd
194	74	Male	Indian	45.5915	No	No	No	No	TT	AA	AA	CC	AA	dd
195	67	Female	Malay	21.3107	Yes	No	Yes	No	CC	AT	AA	AC	AA	dd
196	62	Female	Malay	10.073	Yes	No	No	No	CC	AA	AG	AC	AG	dd
197	67	Male	Malay	4.2262	Yes	No	Yes	No	CC	AA	AG	AC	AG	dd
198	75	Male	Chinese	29.9442	No	No	No	No	CC	AA	AA	CC	AA	dx
199	67	Male	Malay	18.6984	No	No	No	No	CC	AT	AG	CC	AG	dd
200	65	Female	Malay	18.0955	No	No	No	No	CC	AA	AG	AC	AG	dd
201	61	Male	Malay	35.2404	Yes	No	No	No	CC	TT	AA	CC	AA	dd
202	67	Male	Malay	14.7908	No	No	Yes	No	CC	AA	AA	AC	AA	dd
203	66	Male	Chinese	24.0744	Yes	No	No	No	CT	AA	AA	CC	AA	dd
204	73	Male	Malay	24.6692	Yes	No	Yes	No	CC	AT	AG	CC	AG	dd

## Sheet: HC
Healthy control (HC)
Subject no	Age	Gender	Ethnic group	RAGE SNPs					x: deletion
				G82S	-374T/A	-429T/C	1704G/T	2184A/G	63-bp del
1	48	Female	Chinese	CC	AA	AA	AC	AA	dd
2	37	Male	Chinese	CT	AA	AA	AC	AA	dd
3	50	Male	Chinese	CC	AT	AA	CC	AA	dd
4	36	Female	Malay	CT	AA	AA	CC	AA	dd
5	46	Male	Malay	CT	AT	AA	CC	AA	dd
6	45	Male	Indian	CC	AA	AG	CC	AG	dd
7	54	Male	Chinese	CT	AA	AA	CC	AA	dx
8	49	Female	Chinese	CC	AA	AA	AA	AA	dd
9	35	Female	Chinese	CC	AA	AA	CC	AA	dd
10	54	Male	Chinese	CT	AA	AA	CC	AA	dd
11	42	Male	Indian	CC	AA	AG	AC	AG	dd
12	60	Male	Chinese	CC	AA	AA	AA	AA	dd
13	37	Male	Chinese	CC	AA	AG	CC	AG	dd
14	50	Female	Chinese	CC	AA	AA	CC	AA	dd
15	49	Male	Indian	CC	AA	AA	CC	AA	dd
16	56	Female	Chinese	CC	AA	AG	AC	AG	dd
17	46	Female	Chinese	CC	AT	AA	CC	AA	dd
18	44	Female	Chinese	CT	AA	AA	CC	AA	dd
19	35	Male	Indian	CC	AT	AA	AC	AA	dd
20	61	Male	Chinese	CC	AA	AA	AC	AA	dd
21	47	Female	Chinese	CT	AA	AA	CC	AA	dd
22	35	Female	Chinese	CC	AA	AA	AC	AA	dd
23	56	Male	Chinese	CT	AA	AA	CC	AA	dd
24	46	Male	Chinese	CC	AA	AA	CC	AA	dd
25	39	Female	Chinese	CC	AA	AG	AC	AG	dd
26	42	Female	Chinese	TT	AA	AA	CC	AA	dd
27	48	Female	Chinese	CT	AA	AA	CC	AA	dd
28	48	Male	Chinese	CC	AT	AA	AC	AA	dd
29	42	Male	Chinese	CC	AT	AA	CC	AA	dd
30	51	Female	Chinese	CC	AA	AG	CC	AG	dd
31	64	Male	Chinese	CC	TT	AA	CC	AA	dd
32	41	Male	Chinese	CC	AA	AA	AC	AA	dd
33	46	Female	Chinese	CC	AT	AA	AC	AA	dd
34	40	Male	Chinese	CC	TT	AA	CC	AA	dx
35	36	Male	Chinese	CT	AA	AA	CC	AA	dd
36	47	Female	Chinese	CC	AA	AA	AC	AA	dx
37	47	Female	Chinese	CT	AA	AA	CC	AA	dx
38	45	Male	Chinese	CC	AA	AA	CC	AA	dd
39	48	Male	Chinese	CC	AA	AG	CC	AG	dd
40	37	Male	Indian	CC	AT	AA	CC	AA	dd
41	43	Male	Chinese	CC	AT	AA	CC	AA	dd
42	45	Male	Chinese	CT	AA	AG	CC	AG	dd
43	40	Male	Chinese	CT	AT	AA	CC	AA	dd
44	47	Male	Chinese	CT	AA	AA	AC	AA	dd
45	48	Male	Indian	CC	AT	AA	AC	AA	dd
46	44	Male	Indian	CT	AA	AA	CC	AA	dd
47	63	Male	Chinese	CC	AA	AA	AC	AA	dx
48	43	Male	Chinese	CC	AA	AA	CC	AA	dd
49	45	Male	Malay	CC	TT	AA	CC	AA	dd
50	35	Female	Malay	CC	AA	GG	CC	AG	dd
51	39	Female	Malay	CC	AT	AG	CC	AG	dd
52	42	Female	Malay	CC	AT	AA	CC	AA	dd
53	48	Female	Chinese	CC	AA	AA	AC	AA	dd
54	36	Male	Chinese	CT	AA	AG	CC	AG	dd
55	46	Female	Chinese	CT	AA	AA	AC	AA	dd
56	42	Male	Chinese	CT	AA	AA	CC	AA	dd
57	39	Female	Chinese	CT	AA	AA	CC	AA	dd
58	50	Male	Indian	CT	AA	AA	CC	AA	dd
59	49	Female	Malay	CC	AA	AA	AC	AA	dd
60	50	Female	Chinese	TT	AA	AA	CC	AA	dd
61	64	Female	Chinese	CC	AA	AA	CC	AA	dd
62	59	Male	Chinese	CC	AA	AA	AA	AA	dd
63	54	Female	Chinese	CC	AT	AA	AC	AA	dd
64	43	Female	Chinese	CC	AA	AA	CC	AA	dd
65	51	Female	Chinese	CT	AA	AA	CC	AA	dd
66	51	Male	Chinese	CC	AA	AG	CC	AG	dd
67	46	Female	Malay	CC	AA	AG	CC	AG	dd
68	44	Female	Malay	CC	AA	AA	AC	AA	dd
69	35	Female	Malay	CC	TT	AA	CC	AA	dd
70	44	Female	Chinese	CC	AA	AA	AC	AA	dd
71	59	Male	Chinese	CT	AT	AA	CC	AA	dd
72	53	Male	Chinese	TT	AA	AA	CC	AA	dd
73	39	Female	Malay	CC	AA	AA	AC	AA	dd
74	46	Male	Indian	CC	AA	AA	AA	AA	dd
75	41	Female	Chinese	CC	AA	AA	CC	AA	dd
76	50	Male	Indian	CC	AA	AA	AA	AA	dd
77	59	Male	Malay	CC	AA	AA	CC	AA	dd
78	36	Male	Chinese	CC	AT	AA	CC	AA	dd
79	47	Female	Malay	CC	AA	AG	CC	AG	dd
80	53	Male	Malay	CC	AT	AA	AC	AA	dd
81	47	Female	Malay	CT	AA	AA	CC	AA	dd
82	46	Female	Malay	CC	AA	AA	CC	AA	dd
83	51	Female	Malay	CT	AA	AA	CC	AA	dd
84	43	Female	Malay	CT	AA	AA	CC	AA	dd
85	45	Female	Malay	CC	AT	AA	CC	AA	dd
86	40	Female	Chinese	CT	AA	AA	CC	AA	dd
87	50	Male	Chinese	CT	AA	AA	CC	AA	dd
88	38	Female	Chinese	CT	AA	AA	CC	AA	dd
89	36	Male	Chinese	CC	AA	AA	AC	AA	dd
90	36	Male	Chinese	CC	AT	AA	AC	AA	dd
91	39	Male	Chinese	CT	AA	AA	AC	AA	dd
92	36	Female	Chinese	CC	AT	AA	CC	AA	dd
93	51	Male	Indian	CC	AA	AA	AC	AA	dd
94	40	Male	Chinese	CT	AT	AA	CC	AA	dd
95	52	Female	Chinese	CT	AA	AG	CC	AG	dd
96	54	Male	Chinese	CT	AA	AA	CC	AA	dd
97	53	Female	Indian	CC	AA	AA	AC	AA	dd
98	60	Female	Chinese	CC	AA	AA	CC	AA	dd
99	45	Female	Chinese	CC	AA	AA	CC	AA	dx
100	39	Male	Chinese	CT	AT	AA	CC	AA	dd
101	48	Female	Indian	CC	AT	AA	CC	AA	dd
102	42	Male	Chinese	CT	AT	AA	CC	AA	dd
103	48	Female	Chinese	CC	AT	AA	AC	AA	dd
104	42	Male	Chinese	CC	AA	AA	CC	AA	dd
105	52	Male	Chinese	CT	AA	AA	CC	AA	dd
106	42	Male	Indian	CC	AA	AA	CC	AA	dd
107	48	Female	Chinese	CC	AA	AA	AC	AA	dd
108	46	Male	Chinese	CT	AT	AA	CC	AA	dd
109	49	Female	Chinese	CC	AA	AA	CC	AA	dd
110	37	Female	Chinese	CC	AT	AA	AC	AA	dd
111	45	Female	Chinese	CC	AT	AA	CC	AA	dd
112	40	Male	Indian	CC	AA	AA	CC	AA	dd
113	35	Male	Chinese	CC	AA	AA	AA	AA	dd
114	37	Male	Chinese	CC	AA	AA	AC	AA	dx
115	51	Male	Chinese	CC	AA	GG	CC	AG	dx
116	50	Male	Indian	CT	AA	AG	CC	AG	dd
117	47	Female	Chinese	CC	AA	AG	AC	AG	dd
118	49	Male	Chinese	CT	AA	AA	CC	AA	dd
119	37	Female	Chinese	CC	AA	AA	CC	AA	dd
120	43	Male	Chinese	CC	AT	AA	CC	AA	dd
121	54	Male	Indian	CC	AA	AG	AC	AG	dd
122	43	Male	Indian	CC	AT	AA	CC	AA	dd
123	48	Male	Chinese	TT	AA	AA	CC	AA	dd
124	51	Male	Chinese	CT	AT	AA	CC	AA	dd
125	38	Male	Chinese	CC	AT	AA	CC	AA	dd
126	46	Male	Indian	CC	AT	AA	CC	AA	dd
127	40	Female	Indian	CT	AA	AA	AC	AA	dd
128	35	Male	Chinese	CT	AA	AA	CC	AA	dd
129	38	Male	Chinese	CT	AT	AA	CC	AA	dd
130	36	Male	Chinese	CC	AA	AG	CC	AG	dd
131	39	Female	Chinese	CC	AA	AA	AA	AA	dd
132	35	Female	Chinese	CT	AA	AA	CC	AA	dx
133	49	Male	Indian	CC	AA	AG	AC	AG	dd
134	42	Female	Indian	CC	AT	AG	CC	AG	dd
135	49	Male	Malay	CC	AA	GG	CC	AG	dd
136	52	Male	Indian	CC	AA	AA	CC	AA	dd
137	49	Male	Malay	CT	AA	AA	CC	AA	dx
138	45	Male	Chinese	CT	AA	AA	AC	AA	dd
139	43	Male	Malay	CC	AA	AA	AA	AA	dd
140	51	Male	Chinese	CC	AA	AA	CC	AA	dd
141	37	Male	Malay	CC	AA	AG	CC	AG	dd
142	42	Male	Malay	CC	AA	AG	CC	AG	dd
143	52	Female	Chinese	CC	AA	AA	AC	AA	dd
144	39	Male	Indian	CC	AT	AA	AC	AA	dd
145	40	Male	Indian	CC	AA	AA	CC	AA	dx
146	42	Male	Malay	CC	AA	AA	CC	AA	dd
147	40	Female	Indian	CC	AA	AA	AA	AA	dd
148	45	Male	Chinese	CT	AA	AA	AC	AA	dd
149	35	Male	Malay	CC	AA	AG	AC	AG	dd
150	52	Male	Malay	CT	AA	AA	CC	AA	dd
151	53	Male	Chinese	CC	AA	AA	AC	AA	dd
152	44	Male	Indian	CC	AA	GG	CC	AG	dd
153	41	Male	Chinese	CC	TT	AA	CC	AA	dx
154	42	Male	Chinese	CC	AA	AA	CC	AA	dx
155	42	Male	Chinese	CC	AA	AA	CC	AA	dd
156	43	Male	Chinese	CT	AA	AA	CC	AA	dd
157	48	Male	Chinese	CC	AA	AA	CC	AA	dd
158	35	Male	Chinese	CC	AA	AA	CC	AA	dd
159	43	Female	Indian	CC	AA	AA	AA	AA	dd
160	45	Male	Chinese	CT	AA	AA	CC	AA	dd
161	39	Male	Indian	CC	AT	AA	CC	AA	dd
162	39	Male	Chinese	CT	AA	AA	AC	AA	dd
163	46	Male	Chinese	CC	AA	AA	AC	AA	dd
164	43	Female	Malay	CC	AA	AG	CC	AG	dd
165	38	Male	Chinese	CC	AA	AA	AC	AA	dx
166	37	Male	Chinese	CC	AA	AG	CC	AG	dd
167	46	Male	Chinese	CC	AA	AA	CC	AA	dd
168	40	Female	Chinese	CC	AA	AA	CC	AA	dd
169	43	Male	Chinese	CT	AA	AA	CC	AA	dd
170	45	Male	Chinese	CC	AA	AA	AA	AA	dd
171	42	Male	Malay	CC	AT	AA	CC	AA	dd
172	37	Male	Malay	CC	AA	AA	CC	AA	dd
173	39	Male	Malay	CC	AA	AA	CC	AA	dd
174	37	Male	Indian	CC	AT	AA	AC	AA	dd
175	50	Male	Malay	CC	AA	AA	CC	AA	dd
176	36	Female	Indian	CC	AA	AA	AC	AA	dd
177	42	Male	Chinese	CC	AA	AA	AA	AA	dd
178	42	Male	Indian	CC	AA	AA	CC	AA	dx
179	38	Male	Chinese	CC	AT	AA	CC	AA	dd
180	35	Female	Chinese	CT	AA	AA	CC	AA	dd
181	44	Male	Indian	CT	AA	AA	AC	AA	dd
182	50	Female	Malay	CC	AA	AA	CC	AA	dd
183	35	Male	Malay	CT	AA	AG	CC	AG	dd
184	41	Male	Malay	CC	AA	AA	AC	AA	dd
185	50	Male	Malay	CC	AA	AA	AA	AA	dd
186	37	Female	Malay	CC	AA	AG	CC	AG	dd
187	40	Female	Chinese	CT	AA	AA	CC	AA	dd
188	36	Male	Indian	CC	AT	AA	CC	AA	dd
189	35	Male	Malay	CC	AT	AA	CC	AA	dd
190	37	Male	Chinese	CC	AA	AA	AC	AA	dd
191	48	Female	Chinese	CC	AT	AG	CC	AG	dd
192	48	Male	Malay	CC	AA	AG	AC	AG	dd
193	42	Female	Malay	TT	AA	AA	CC	AA	dd
194	44	Female	Malay	CT	AA	AA	AC	AA	dd
195	52	Male	Chinese	CT	AT	AA	CC	AA	dd
196	37	Female	Malay	CC	AA	AA	AC	AA	dd
197	41	Male	Indian	CC	TT	AA	CC	AA	dd
198	45	Male	Indian	CT	AA	AG	CC	AG	dd
199	44	Male	Indian	CC	TT	AA	CC	AA	dx
200	56	Male	Indian	CT	AA	AA	CC	AA	dd
201	50	Male	Malay	CC	AA	AA	AC	AA	dd
202	35	Male	Indian	CC	AT	AA	AC	AA	dd
203	45	Male	Chinese	CC	AA	AG	CC	AG	dd
204	40	Female	Chinese	CT	AA	AA	CC	AA	dx
205	39	Male	Malay	CC	AA	AG	AC	AG	dd
206	35	Female	Chinese	CC	AT	AA	CC	AA	dd
207	44	Male	Indian	CC	AA	AA	CC	AA	dd
208	40	Male	Chinese	CC	AT	AA	CC	AA	dd
209	52	Female	Indian	CC	AA	AA	CC	AA	dd
210	36	Male	Indian	CC	AT	AG	CC	AG	dd
211	41	Female	Chinese	CT	AA	AA	CC	AA	dd
212	53	Female	Chinese	CT	AA	AA	CC	AA	dd
213	45	Male	Chinese	CC	TT	AA	CC	AA	dd
214	38	Male	Malay	CC	AA	AA	CC	AA	dd
215	36	Male	Indian	CC	AA	AA	AC	AA	dd
216	46	Male	Malay	CT	AA	AA	CC	AA	dd
217	39	Male	Chinese	CC	AA	AA	AC	AA	dd
218	37	Female	Chinese	CT	AA	AA	CC	AA	dd
219	41	Male	Chinese	CT	AA	AA	CC	AA	dd
220	43	Male	Chinese	CC	AA	AA	AC	AA	dd
221	41	Male	Chinese	CT	AA	AA	AC	AA	dd
222	35	Male	Chinese	CT	AT	AA	CC	AA	dd
223	40	Male	Indian	CC	AT	AA	AC	AA	dd
224	36	Female	Malay	CC	TT	AA	CC	AA	dd
225	53	Male	Indian	CC	AT	AA	CC	AA	dd
226	47	Male	Indian	CC	AT	AA	CC	AA	dd
227	40	Male	Indian	CC	AT	AA	AC	AA	dd
228	46	Male	Indian	CC	AA	AA	AC	AA	dd
229	39	Male	Indian	CC	AA	AA	CC	AA	dd
230	39	Male	Indian	CC	AA	AA	AA	AA	dd
231	42	Male	Indian	CC	AT	AA	AC	AA	dd
232	49	Male	Indian	CC	AA	AG	AC	AG	dd
233	43	Male	Indian	CC	AA	AG	AC	AG	dd
234	39	Male	Indian	CC	AA	AA	AC	AA	dd
235	43	Male	Indian	CC	AA	AA	AC	AA	dx
236	45	Male	Indian	CC	AA	AG	AC	AG	dd
237	37	Male	Indian	CC	AA	AG	CC	AG	dd
238	36	Male	Indian	CC	AA	AG	CC	AG	dd
239	51	Male	Indian	CT	AA	AA	CC	AA	dd
240	35	Male	Indian	CC	AT	AG	CC	AG	dd
241	45	Male	Indian	CC	AT	AA	CC	AA	dd
242	39	Male	Indian	CC	AA	AG	AC	AG	dd
243	54	Female	Indian	CC	AA	AG	CC	AG	dd
244	49	Female	Indian	CC	AA	AG	CC	AG	dd
245	49	Female	Indian	CC	AA	AG	CC	AG	dd
246	52	Female	Indian	CC	AT	AA	CC	AA	dd
247	46	Female	Chinese	CT	AA	AA	AC	AA	dd
248	51	Female	Chinese	CC	AA	AA	AA	AA	dd
249	40	Female	Chinese	CC	AT	AA	AC	AA	dd
250	49	Male	Chinese	CC	AA	AG	CC	AG	dd
251	44	Male	Indian	CC	AA	AG	CC	AG	dd
252	39	Male	Indian	CC	AT	AA	AC	AA	dd
253	47	Male	Indian	CC	AA	AA	AC	AA	dd
254	47	Female	Malay	TT	AA	AA	CC	AA	dd
255	41	Male	Chinese	TT	AA	AA	CC	AA	dd
256	49	Male	Indian	CT	AA	AG	CC	AG	dd
257	38	Male	Indian	CC	AA	AA	AA	AA	dd
258	39	Male	Malay	CC	AA	AA	AA	AA	dd
259	36	Male	Indian	CC	AA	AG	AC	AG	dd
260	37	Male	Malay	CC	AA	AA	AC	AA	dd
261	50	Female	Chinese	CC	AA	AA	CC	AA	dx
262	38	Female	Chinese	CT	AA	AA	CC	AA	dx
263	54	Female	Chinese	CC	AA	AA	CC	AA	dd
264	53	Female	Chinese	CT	AA	AA	CC	AA	dd
265	55	Female	Malay	CT	AA	AA	CC	AA	dd
266	44	Female	Chinese	CT	AA	AA	CC	AA	dx
267	48	Female	Chinese	CT	AT	AA	CC	AA	dd
268	46	Female	Malay	CC	AA	AA	CC	AA	dd
269	51	Female	Chinese	CC	AA	AA	AC	AA	dx
270	46	Female	Malay	CC	AT	AG	CC	AG	dd
271	52	Female	Chinese	CC	AT	AA	CC	AA	dd
272	41	Female	Malay	CC	AA	AG	CC	AG	dd
273	51	Male	Malay	CC	AA	AG	CC	AG	dd
274	39	Male	Malay	CC	AT	AA	CC	AA	dd
275	46	Female	Malay	CC	AA	AG	AC	AG	dd
276	47	Female	Malay	CC	AT	AA	CC	AA	dd
277	50	Female	Malay	CC	AA	AA	CC	AA	dx
278	39	Male	Malay	CC	AA	AA	AA	AA	dd
279	39	Female	Malay	CC	AT	AA	CC	AA	dd
280	54	Female	Malay	CC	AT	AA	AC	AA	dd
281	41	Male	Malay	CC	AA	AA	CC	AA	dd
282	47	Male	Malay	CC	AA	AA	CC	AA	dd
283	42	Female	Malay	CC	AA	AA	AC	AA	dd
284	44	Male	Malay	CC	AT	AG	CC	AG	dd
285	39	Female	Malay	CC	AA	AG	CC	AG	dd
286	43	Male	Malay	CC	AA	AA	CC	AG	dd
287	50	Female	Malay	CC	AA	AG	AC	AG	dd
288	36	Male	Malay	CC	AA	AA	CC	AA	dd
289	44	Female	Malay	CC	AA	AA	CC	AA	dd
290	35	Female	Malay	CC	AA	AG	AC	AG	dd
291	36	Male	Malay	CC	AA	AA	AC	AA	dd
292	35	Female	Malay	CC	AA	AA	AA	AA	dd
293	35	Male	Malay	CC	AA	AA	AC	AA	dd
294	35	Male	Malay	CC	AA	AA	CC	AA	dd
295	45	Male	Malay	CC	AA	AA	AC	AA	dd
296	40	Female	Malay	CC	AA	AA	AA	AA	dd
297	40	Male	Malay	CC	AA	AA	AC	AA	dd
298	36	Male	Malay	CC	AA	AA	CC	AA	dd
299	38	Female	Malay	CC	AA	GG	CC	AG	dd
300	41	Male	Malay	CC	AA	AA	CC	AA	dd
301	37	Female	Malay	CC	AT	AG	CC	AG	dd
302	39	Male	Malay	CC	AA	AG	AC	AG	dd
303	37	Male	Malay	CC	AA	AG	AC	AG	dd
304	47	Female	Malay	CC	AA	AA	AC	AA	dd
305	44	Female	Malay	CC	TT	AA	CC	AA	dx
306	46	Male	Malay	CC	AA	GG	CC	AG	dd
307	36	Female	Malay	CT	AA	AA	CC	AA	dd
308	41	Male	Malay	CC	AA	AG	CC	AG	dd
309	35	Female	Malay	CC	AA	AA	AC	AA	dd
310	43	Male	Malay	CC	AA	AG	CC	AG	dd
311	36	Male	Malay	CC	AA	AG	CC	AG	dd
312	37	Female	Malay	CC	AA	AA	CC	AA	dd
313	44	Male	Malay	CC	AA	AA	AC	AA	dd
314	56	Female	Malay	CT	AA	AA	AC	AA	dd
315	51	Female	Malay	CC	AA	AA	CC	AA	dd
316	53	Female	Malay	CC	AA	AG	AC	AG	dd
317	47	Female	Malay	CC	AA	AA	AA	AA	dd
318	43	Female	Malay	CC	AT	AG	CC	AG	dd
319	46	Male	Malay	CC	AA	AA	AC	AA	dd
320	42	Female	Malay	CC	AA	AG	CC	AG	dd
321	39	Female	Malay	CC	AA	AG	AC	AG	dd
322	42	Female	Malay	CC	AA	AA	AC	AA	dd
323	37	Female	Malay	CC	AA	AG	CC	AG	dd
324	50	Male	Malay	CC	AA	AG	CC	AG	dd
325	48	Female	Malay	CC	AT	AA	AC	AA	dd
326	48	Male	Malay	CC	AA	AG	CC	AG	dd
327	38	Female	Malay	CT	AA	AG	CC	AG	dd
328	44	Male	Malay	CT	AA	AA	CC	AA	dd
329	35	Female	Malay	CC	AA	AG	CC	AG	dd
330	41	Male	Malay	CT	AA	AG	CC	AG	dd
331	43	Female	Malay	CT	AA	AA	AC	AA	dd
332	47	Male	Malay	CC	AA	AA	AC	AA	dd
333	35	Female	Malay	CC	AT	AA	CC	AA	dd
334	41	Female	Malay	CC	AA	AA	AC	AA	dd
335	37	Female	Malay	CC	AT	AA	AC	AA	dd
336	40	Male	Malay	CC	AA	AG	CC	AG	dd
337	44	Female	Malay	CC	AA	AG	AC	AG	dd
338	35	Female	Malay	CC	AT	AA	CC	AA	dd
339	37	Male	Malay	CC	AA	AA	CC	AA	dd
340	40	Female	Malay	CT	AA	AA	CC	AA	dd
341	38	Male	Malay	CC	AA	AA	AC	AA	dd
342	38	Female	Malay	CC	AA	AA	CC	AA	dd
343	41	Male	Malay	CC	AA	AG	AC	AG	dd
344	56	Male	Malay	CT	AA	AG	CC	AG	dd
345	57	Female	Malay	CC	AA	AA	CC	AA	dd
